# Supplementary material for: Polymorphic Control in Pharmaceutical Gel-Mediated Crystallization: Exploiting Solvent–Gelator Synergy in FmocFF Organogels
Source: Gels. 2025 Jul 1;11(7):509. doi: 10.3390/gels11070509 (PMC12295364; doi:10.3390/gels11070509)
Supplement: Supplementary file 1 [file gels-11-00509-s001.zip]

Archive with 1 entries (1 files):
- gels-3721582-supplementary.pdf
